# Supplementary material for: Fluorescent Sensor Based on 1H-Pyrazolo[3,4-b]quinoline Derivative for Detecting Zn2+ Cations
Source: Molecules. 2024 Feb 10;29(4):823. doi: 10.3390/molecules29040823 (PMC10891916; doi:10.3390/molecules29040823)
Supplement: Supplementary file 1 [file molecules-29-00823-s001.zip]

Archive with 1 entries (1 files):
- molecules-2768683-supplementary.pdf
